# Supplementary material for: Direct Identification of Urinary Tract Pathogens by MALDI-TOF/TOF Analysis and De Novo Peptide Sequencing
Source: Molecules. 2022 Aug 25;27(17):5461. doi: 10.3390/molecules27175461 (PMC9457756; doi:10.3390/molecules27175461)
Supplement: Supplementary file 1 [file molecules-27-05461-s001.zip]

Archive with 1 entries (1 files):
- molecules-1869626-supplementary.pdf
